# Supplementary material for: An international Delphi consensus for surgical quality assessment of lymphadenectomy and anastomosis in minimally invasive total gastrectomy for gastric cancer
Source: Surg Endosc. 2023 Dec 26;38(2):488–98. doi: 10.1007/s00464-023-10614-9 (PMC10830761; doi:10.1007/s00464-023-10614-9)
Supplement: Supplementary file 1 — Supplementary file1 (XLSX 12 kb) [file 464_2023_10614_MOESM1_ESM.xlsx]

## Sheet: AGREE checklist
		Domain 1			Total	Domain 2			Total	Domain 3								Total	Domain 4			Total	Domain 5				Total	Domain 6			Rate the overall quality of this guideline	I would recommend this guideline for use
		Item 1	Item 2	Item 3		Item 4	Item 5	Item 6		Item 7	Item 8	Item 9	Item 10	Item 11	Item 12	Item 13	Item 14		Item 15	Item 16	Item 17		Item 18	Item 19	Item 20	Item 21		Item 22	Item 23		6	yes
	Appraiser 1	7	6	7	20	5	3	6	14	6	6	6	7	5	7	7	5	49	7	5	7	19	5	4	3	4	16	7	7	14	5	yes with modifications
	Appraiser 2	6	6	7	19	5	3	6	14	6	6	6	6	5	6	7	6	48	7	6	7	20	7	5	5	3	20	6	7	13
					39				28									97				39					36			27
	domain 1	42	max			domain 2	42	max		domain 3	112	max							domain 4	42	max		domain 5	56	max			domain 6	28	max
		6	min				6	min			16	min								6	min			8	min				4	min
		39-6	33	91.6667			28	77.7778			81	84.375								33	91.6667			36	75				23	95.8333
		42-6	36				36				96									36				48					24
